# Supplementary material for: VaMIEL1-mediated ubiquitination of VaMYB4a orchestrates cold tolerance through integrated transcriptional and oxidative stress pathways in grapevine
Source: Hortic Res. 2025 Mar 22;12(7):uhaf093. doi: 10.1093/hr/uhaf093 (PMC12087447; doi:10.1093/hr/uhaf093)
Supplement: Web_Material_uhaf093 [file web_material_uhaf093.zip]

Archive with 2 entries (2 files):
- Supplementary_Figure_uhaf093.docx
- Supplementary_Table_uhaf093.xlsx
