# Supplementary material for: VaMIEL1-mediated ubiquitination of VaMYB4a orchestrates cold tolerance through integrated transcriptional and oxidative stress pathways in grapevine
Source: Hortic Res. 2025 Mar 22;12(7):uhaf093. doi: 10.1093/hr/uhaf093 (PMC12087447; doi:10.1093/hr/uhaf093)
Supplement: Web_Material_uhaf093 [file web_material_uhaf093.zip › Supplementary_Table_uhaf093.xlsx]

## Sheet: Table S1
Table S1 Cis-acting elements in the promoter region of the VaMIEL1 gene
Regulatory element	Signatural Sequence	Amounts	Position	Function
G-box	CACGTC	5	+1344; +1356; +1462; +1501; +1464	cis-acting regulatory element involved in light responsiveness
GARE-motif	TCTGTTG	1	+2337	gibberellin-responsive element
CAAT-box	CAAAT	8	-33; +190; +291; -440; -448; +465; -481; +520	common cis-acting element in promoter and enhancer regions
GT1-motif	GGTTAA	1	+1207	light responsive element
ABRE	ACGTG	4	-1344; -1356; -1464; +1502	cis-acting element involved in the abscisic acid responsiveness
CGTCA-motif	CGTCA	4	-1473; +1491; +2098; -2136	cis-acting regulatory element involved in the MeJA-responsiveness
LTR	CCGAAA	1	+1464	cis-acting element involved in low-temperature responsiveness

## Sheet: Table S2
Table S2 Primer design chart
Primer name	Sequence (5' to 3')	Application
pCAMBIA1307-6MYC-VaMYB4a-F	cggtatctagaactagtggatccATGGGGAGGTCTCCTTGCTGTGA	Construction vector
pCAMBIA1307-6MYC-VaMYB4a-R	ccgggccccccctcgaggtcgactcaTTTCATCTCCAAACCTCTGTAATCC
pCAMBIA1307-6MYC-VaMIEL1-F	cggtatctagaactagtggatccATGGAAGGTGGGGTTGATAGC
pCAMBIA1307-6MYC-VaMIEL1-R	ccgggccccccctcgaggtcgactcaTCTCACCATCCCAGCAATCC
pMAL-c5X-VaMIEL1-F	ggcggccgcgatatcgtcgacATGGAAGGTGGGGTTGATAGC
pMAL-c5X-VaMIEL1-R	ttaattacctgcagggaattcTCTCACCATCCCAGCAATCC
pET32a-6×His-VaMIEL1-F	gtggtggtggtggtgctcgagATGGAAGGTGGGGTTGATAGC
pET32a-6×His-VaMIEL1-R	atcggatccgaattcgagctcTCTCACCATCCCAGCAATCC
pGWC-VaMIEL1-F	agcaggctttgactttATGGAAGGTGGGGTTGATAGC
pGWC-VaMIEL1-R	tgggtctagagactttccTCTCACCATCCCAGCAATCC
pGADT7-VaMIEL1-F:	gccatggaggccagtgaattcATGGAAGGTGGGGTTGATAGC
pGADT7-VaMIEL1-R:	cagctcgagctcgatggatccTCATCTCACCATCCCAGCAAT
Semi-VaMIEL1-F	GGAGATGCAAGATTCGGGCT	Genetically modified plant testing
Semi-VaMIEL1-R	TATTCCCCCATGCAAACGCC
Semi-AtMIEL1-F	CCGGCAGCTCAAGTTTGTTC
Semi-AtMIEL1-R	TGGGACAGTGATGACGCATT
LP	CAATGGTAGAAGACAAACATCTGC
RP	TGAAAACAAGAGACGACCCAC
LBb1.3	ATTTTGCCGATTTCGGAAC
CaMV35S-F	GGCCATCGTTGAAGATGCCTC
pHZM03-eGFP-R	AACTTGTGGCCGTTCACGTCG
pGBKT7-VaMYB4a1-112-F	atggccatggaggccgaattcATGGGGAGGTCTCCTTGCTG	Validation of VaMIEL1 interactions with VaMYB4a
pGBKT7-VaMYB4a1-112-R	ccgctgcaggtcgacggatccTCTCCGTATGTGGGTGTTCCA
pGBKT7-VaMYB4a113-252-F	atggccatggaggccgaattcAAGCTTCTGAACCGAGGCATC
pGBKT7-VaMYB4a113-252-R	ccgctgcaggtcgacggatccTTATTTCATCTCCAAACCTCTGTAATC
pGBKT7-VaMYB4a-F	atggccatggaggccgaattcATGGGGAGGTCTCCTTGCTGTGA
pGBKT7-VaMYB4a-R	ccgctgcaggtcgacggatccTTTCATCTCCAAACCTCTGTAATCC
pBI221-NE-MIEL1-F:	gagaacacgggggactctagaATGGAAGGTGGGGTTGATAGC
pBI221-NE-MIEL1-R:	accctggtaccccgctcgagtcTCTCACCATCCCAGCAATACCT
RT-AtCBF1-F	ACTTCGCTGACTCGGCTTGG	quantitative analysis
RT-AtCBF1-R	ACGCACCTTCGCTCTGTTCC
RT-AtCBF2-F	GGAATCAACCTGTGCCAAGGAA
RT-AtCBF2-R	CCAACATCGCCTCTTCATCCATAT
RT-AtCBF3-F	TTCCTCAGGCGGTGATTATATTCC
RT-AtCBF3-R	CTCCGACGAACTCCTCTGTATATTG
RT-AtRD29A-F	CAGAGGAACCACCACTCAACACA
RT-AtRD29A-R	CTCTAGGTTTACCTGTTACGCCTG
RT-AtRD29B-F	ATGGAGTCACAGTTGACACGTCCT
RT-AtRD29B-R	CTTCTGGGTCTTGCTCGTCATACT
RT-AtCOR47-F	CAGTGTCGGAGAGTGTGGTG
RT-AtCOR47-R	ACAGCTGGTGAATCCTCTGC
RT-AtActin1-F	TGAGCAAAGAAATCACAGCACT
RT-AtActin1-R	CCTGGACCTGCCTCATCATAC
RT-VvMYB4a-F	TCGCTTATATCCGGGCACAC
RT-VvMYB4a-R	AGGTCAGGCCTCAGGTAGTT
RT-VvMIEL1-F	AGCTTGGATCTGGGAAATATGG
RT-VvMIEL1-R	ATGGCAGTGCCTACAATCAA
VvActin1-F	CTATCCTTCGTCTTGACCTTGCTG
VvActin1-R	AGTGGTGAACATGTAACCCCTCTC
RT-VvCBF1-F	ACGAGGAGGCAATGTTCAATA
RT-VvCBF1-R	TCATCCCAGCTGAATCCTTTAC
RT-VvCBF2-F	GAGAAAGCCGGAGATGGTTT
RT-VvCBF2-R	CACACATAGCAGGTGGAGTAAG
RT-VvCBF3-F	ATGGATGAGGAGGCATTGTTTA
RT-VvCBF3-R	AAGTCCGTGTAGGAAGTTGTATC
RT-VvCBF4-F	ACCCTCACCCGCTCGTATG
RT-VvCBF4-R	CCGCGTCTCCCGAAACTT
VvCOR413-F	TCCCAGATTGGCTGGAAATG
VvCOR413-R	GCCAATCCAGTCATCCCTTATAG
